# Supplementary material for: Exogenous application of salicylic acid improves freezing stress tolerance in alfalfa
Source: Front Plant Sci. 2023 Mar 9;14:1091077. doi: 10.3389/fpls.2023.1091077 (PMC10034032; doi:10.3389/fpls.2023.1091077)
Supplement: Supplementary file 1 [file Table_1.xlsx]

## Sheet: Table S1
Table S1 All primer details in qRT-PCR
Gene name	Forward primer	Reverse primer	Product length
UBL-2a (ubiquitin protein ligase 2a)	CCAAACCCAAACTCACCAG	AGCAGTCCAACTCTGCTCAAC	108
MS.gene21548	CATCCGAATACTGCTAAG	TCTCCTTGGAACCATATAG	112
MS.gene02035	ATCATCTTCGCACTTGTCA	ATCGGCATCACCATAATCAT	157
MS.gene004340	AACACAAGTGGCACCTATA	GCTTCAACATCATTCAACTC	200
MS.gene035685	AGAGGCGTAATGACTGTGCTT	ACTTACTGCTTGTGCTGGATTC	101
MS.gene05280	TCACAACAATGCCAATCAC	GACTTGCCTCTCCATACTC	182
MS.gene017127	AAGAAGTAGTCGGGAAAGGTAGT	CTTGATAGAAGGAGGCAACATAATG	209
