# Supplementary material for: Exogenous application of salicylic acid improves freezing stress tolerance in alfalfa
Source: Front Plant Sci. 2023 Mar 9;14:1091077. doi: 10.3389/fpls.2023.1091077 (PMC10034032; doi:10.3389/fpls.2023.1091077)
Supplement: Supplementary file 2 [file Table_2.xlsx]

## Sheet: Table S2
Table S2 Clean data of 30 samples from GC, Q20 and Q30 revised
Sample Name	CleanData(bp)	Q20(%)	Q30(%)	GC(%)
T-0-1	6138090710	6002514339 (97.79%)	5744588847 (93.59%)	2550579658 (41.55%)
T-0-2	6070546043	5939447094 (97.84%)	5690957180 (93.75%)	2524294152 (41.58%)
T-0-3	6837702165	6690204121 (97.84%)	6412253758 (93.78%)	2840325364 (41.54%)
T-1-1	6030125402	5903818696 (97.91%)	5665312226 (93.95%)	2494597211 (41.37%)
T-1-2	7115451049	6965847550 (97.90%)	6682028061 (93.91%)	2946599639 (41.41%)
T-1-3	6696524425	6555253219 (97.89%)	6286510794 (93.88%)	2781881090 (41.54%)
T-2-1	6903155231	6761025360 (97.94%)	6489206016 (94.00%)	2861289522 (41.45%)
T-2-2	5993685809	5858278207 (97.74%)	5607905206 (93.56%)	2487602535 (41.50%)
T-2-3	6495257886	6354205909 (97.83%)	6089798373 (93.76%)	2692991250 (41.46%)
T-3-1	6481701946	6332827945 (97.70%)	6057402342 (93.45%)	2693534224 (41.56%)
T-3-2	6164476163	6012641925 (97.54%)	5735541988 (93.04%)	2556891005 (41.48%)
T-3-3	5929423457	5799407997 (97.81%)	5553311374 (93.66%)	2461675763 (41.52%)
T-4-1	6655648775	6508873816 (97.79%)	6235818043 (93.69%)	2756179344 (41.41%)
T-4-2	7050954963	6898978890 (97.84%)	6603125332 (93.65%)	2912893040 (41.31%)
T-4-3	6796407060	6649545961 (97.84%)	6365252467 (93.66%)	2805122457 (41.27%)
WCK-0-1	6953364608	6800781245 (97.81%)	6515794742 (93.71%)	2905803651 (41.79%)
WCK-0-2	6442584573	6301093962 (97.80%)	6038718447 (93.73%)	2689516113 (41.75%)
WCK-0-3	7218419876	7062915073 (97.85%)	6770935724 (93.80%)	3008562763 (41.68%)
WCK-1-1	7043261276	6891379449 (97.84%)	6605869841 (93.79%)	2936918991 (41.70%)
WCK-1-2	7168819886	7023071417 (97.97%)	6744664119 (94.08%)	2986298043 (41.66%)
WCK-1-3	6076952410	5941890781 (97.78%)	5691331906 (93.65%)	2533792455 (41.70%)
WCK-2-1	6303165094	6168297396 (97.86%)	5915629369 (93.85%)	2621306155 (41.59%)
WCK-2-2	6559329267	6411298538 (97.74%)	6138346383 (93.58%)	2723767447 (41.53%)
WCK-2-3	6636174236	6478024682 (97.62%)	6188383863 (93.25%)	2759507614 (41.58%)
WCK-3-1	6002840201	5868476009 (97.76%)	5617445518 (93.58%)	2504132550 (41.72%)
WCK-3-2	7159591419	7001966334 (97.80%)	6710317756 (93.72%)	2981233319 (41.64%)
WCK-3-3	6763242996	6619618882 (97.88%)	6349194143 (93.88%)	2813108657 (41.59%)
WCK-4-1	6213866416	6079781789 (97.84%)	5829233164 (93.81%)	2574068432 (41.42%)
WCK-4-2	6352463850	6208819771 (97.74%)	5941361665 (93.53%)	2633779937 (41.46%)
WCK-4-3	7204956041	7050033984 (97.85%)	6755990184 (93.77%)	2980272209 (41.36%)
