# Supplementary material for: Exogenous application of salicylic acid improves freezing stress tolerance in alfalfa
Source: Front Plant Sci. 2023 Mar 9;14:1091077. doi: 10.3389/fpls.2023.1091077 (PMC10034032; doi:10.3389/fpls.2023.1091077)
Supplement: Supplementary file 3 [file Table_3.xlsx]

## Sheet: Table S3
Table S3 Genes generated in 30 samples
Sample name	Refer_Genes	sequenced_Refer_Genes(%)	Novel_Genes	sequenced_Novel_Genes(%)	Total_Genes	sequenced_Total_Genes(%)
T-0-1	164632	76094 (46.22%)	9367	8287 (88.47%)	173999	84381 (48.50%)
T-0-2	164632	75925 (46.12%)	9367	8327 (88.90%)	173999	84252 (48.42%)
T-0-3	164632	77052 (46.80%)	9367	8345 (89.09%)	173999	85397 (49.08%)
T-1-1	164632	73925 (44.90%)	9367	8265 (88.24%)	173999	82190 (47.24%)
T-1-2	164632	74836 (45.46%)	9367	8252 (88.10%)	173999	83088 (47.75%)
T-1-3	164632	75052 (45.59%)	9367	8318 (88.80%)	173999	83370 (47.91%)
T-2-1	164632	75939 (46.13%)	9367	8194 (87.48%)	173999	84133 (48.35%)
T-2-2	164632	75743 (46.01%)	9367	8206 (87.61%)	173999	83949 (48.25%)
T-2-3	164632	76485 (46.46%)	9367	8257 (88.15%)	173999	84742 (48.70%)
T-3-1	164632	74862 (45.47%)	9367	8112 (86.60%)	173999	82974 (47.69%)
T-3-2	164632	74415 (45.20%)	9367	8126 (86.75%)	173999	82541 (47.44%)
T-3-3	164632	74565 (45.29%)	9367	8185 (87.38%)	173999	82750 (47.56%)
T-4-1	164632	78383 (47.61%)	9367	8410 (89.78%)	173999	86793 (49.88%)
T-4-2	164632	79507 (48.29%)	9367	8458 (90.30%)	173999	87965 (50.55%)
T-4-3	164632	80068 (48.63%)	9367	8526 (91.02%)	173999	88594 (50.92%)
WCK-0-1	164632	76617 (46.54%)	9367	8299 (88.60%)	173999	84916 (48.80%)
WCK-0-2	164632	76499 (46.47%)	9367	8268 (88.27%)	173999	84767 (48.72%)
WCK-0-3	164632	77122 (46.85%)	9367	8307 (88.68%)	173999	85429 (49.10%)
WCK-1-1	164632	77514 (47.08%)	9367	8366 (89.31%)	173999	85880 (49.36%)
WCK-1-2	164632	77236 (46.91%)	9367	8349 (89.13%)	173999	85585 (49.19%)
WCK-1-3	164632	75749 (46.01%)	9367	8253 (88.11%)	173999	84002 (48.28%)
WCK-2-1	164632	75422 (45.81%)	9367	8247 (88.04%)	173999	83669 (48.09%)
WCK-2-2	164632	75546 (45.89%)	9367	8242 (87.99%)	173999	83788 (48.15%)
WCK-2-3	164632	75970 (46.15%)	9367	8286 (88.46%)	173999	84256 (48.42%)
WCK-3-1	164632	73540 (44.67%)	9367	7989 (85.29%)	173999	81529 (46.86%)
WCK-3-2	164632	75303 (45.74%)	9367	8163 (87.15%)	173999	83466 (47.97%)
WCK-3-3	164632	75571 (45.90%)	9367	8201 (87.55%)	173999	83772 (48.15%)
WCK-4-1	164632	78558 (47.72%)	9367	8280 (88.40%)	173999	86838 (49.91%)
WCK-4-2	164632	78513 (47.69%)	9367	8330 (88.93%)	173999	86843 (49.91%)
WCK-4-3	164632	79956 (48.57%)	9367	8431 (90.01%)	173999	88387 (50.80%)
all	164632	117608 (71.44%)	9367	9366 (99.99%)	173999	126974 (72.97%)
