# Supplementary material for: Exogenous application of salicylic acid improves freezing stress tolerance in alfalfa
Source: Front Plant Sci. 2023 Mar 9;14:1091077. doi: 10.3389/fpls.2023.1091077 (PMC10034032; doi:10.3389/fpls.2023.1091077)
Supplement: Supplementary file 4 [file Table_4.xlsx]

## Sheet: Sheet1
Table S4 Results of clean data mapping to alfalfa reference genome
Sample name	Total	Unmapped(%)	Unique_Mapped(%)	Multiple_Mapped(%)	Total_Mapped(%)
T-0-1	40996940	2468981 (6.02%)	17207750 (41.97%)	21320209 (52.00%)	38527959 (93.98%)
T-0-2	40604550	2433122 (5.99%)	17007931 (41.89%)	21163497 (52.12%)	38171428 (94.01%)
T-0-3	45675172	2765048 (6.05%)	19014802 (41.63%)	23895322 (52.32%)	42910124 (93.95%)
T-1-1	40222632	2549794 (6.34%)	16697598 (41.51%)	20975240 (52.15%)	37672838 (93.66%)
T-1-2	47556132	2947892 (6.20%)	19936576 (41.92%)	24671664 (51.88%)	44608240 (93.80%)
T-1-3	44707670	2769760 (6.20%)	18768667 (41.98%)	23169243 (51.82%)	41937910 (93.80%)
T-2-1	46216846	2839329 (6.14%)	19449738 (42.08%)	23927779 (51.77%)	43377517 (93.86%)
T-2-2	40106550	2544546 (6.34%)	16956147 (42.28%)	20605857 (51.38%)	37562004 (93.66%)
T-2-3	43455564	2756474 (6.34%)	18320824 (42.16%)	22378266 (51.50%)	40699090 (93.66%)
T-3-1	43374252	2820958 (6.50%)	18306758 (42.21%)	22246536 (51.29%)	40553294 (93.50%)
T-3-2	41199448	2736186 (6.64%)	17399578 (42.23%)	21063684 (51.13%)	38463262 (93.36%)
T-3-3	39688978	2523763 (6.36%)	16608598 (41.85%)	20556617 (51.79%)	37165215 (93.64%)
T-4-1	44462046	2904620 (6.53%)	18143706 (40.81%)	23413720 (52.66%)	41557426 (93.47%)
T-4-2	47134146	2783498 (5.91%)	19341231 (41.03%)	25009417 (53.06%)	44350648 (94.09%)
T-4-3	45452700	2717480 (5.98%)	18220759 (40.09%)	24514461 (53.93%)	42735220 (94.02%)
WCK-0-1	46420504	2749355 (5.92%)	19450150 (41.90%)	24220999 (52.18%)	43671149 (94.08%)
WCK-0-2	43067918	2564222 (5.95%)	18010991 (41.82%)	22492705 (52.23%)	40503696 (94.05%)
WCK-0-3	48275850	2827116 (5.86%)	20188507 (41.82%)	25260227 (52.32%)	45448734 (94.14%)
WCK-1-1	47209378	2882760 (6.11%)	19820762 (41.98%)	24505856 (51.91%)	44326618 (93.89%)
WCK-1-2	48003840	2900311 (6.04%)	20221727 (42.13%)	24881802 (51.83%)	45103529 (93.96%)
WCK-1-3	40685724	2529534 (6.22%)	17226753 (42.34%)	20929437 (51.44%)	38156190 (93.78%)
WCK-2-1	42182058	2646975 (6.28%)	17656491 (41.86%)	21878592 (51.87%)	39535083 (93.72%)
WCK-2-2	43832862	2817188 (6.43%)	18270844 (41.68%)	22744830 (51.89%)	41015674 (93.57%)
WCK-2-3	44414056	2845167 (6.41%)	18482683 (41.61%)	23086206 (51.98%)	41568889 (93.59%)
WCK-3-1	40077814	2628050 (6.56%)	16878270 (42.11%)	20571494 (51.33%)	37449764 (93.44%)
WCK-3-2	47814106	3179954 (6.65%)	19740313 (41.29%)	24893839 (52.06%)	44634152 (93.35%)
WCK-3-3	45215150	2979857 (6.59%)	18306673 (40.49%)	23928620 (52.92%)	42235293 (93.41%)
WCK-4-1	41532668	2558803 (6.16%)	16888014 (40.66%)	22085851 (53.18%)	38973865 (93.84%)
WCK-4-2	42463970	2746791 (6.47%)	17234803 (40.59%)	22482376 (52.94%)	39717179 (93.53%)
WCK-4-3	48226126	3032167 (6.29%)	19400246 (40.23%)	25793713 (53.48%)	45193959 (93.71%)
